# Supplementary material for: Interobserver Agreement of PD-L1/SP142 Immunohistochemistry and Tumor-Infiltrating Lymphocytes (TILs) in Distant Metastases of Triple-Negative Breast Cancer: A Proof-of-Concept Study. A Report on Behalf of the International Immuno-Oncology Biomarker Working Group
Source: Cancers (Basel). 2021 Sep 29;13(19):4910. doi: 10.3390/cancers13194910 (PMC8507620; doi:10.3390/cancers13194910)
Supplement: Supplementary file 1 [file cancers-13-04910-s001.zip]

Archive with 5 entries (5 files):
- cancers-1366162-GA.jpg
- cancers-1366162-SI.zip
- cancers-1366162-tex.zip
- cancers-1366162.pdf
- cancers-1366162.zip
